# Supplementary material for: Astrocyte Control of Zika Infection Is Independent of Interferon Type I and Type III Expression
Source: Biology (Basel). 2022 Jan 15;11(1):143. doi: 10.3390/biology11010143 (PMC8772967; doi:10.3390/biology11010143)
Supplement: Supplementary file 1 [file biology-11-00143-s001.zip]

Archive with 1 entries (1 files):
- biology-1497307-supplementary.pdf
